# Supplementary material for: Real-World Evaluation of Microsatellite Instability Detection via Targeted NGS Panels in Routine Molecular Diagnostics
Source: Int J Mol Sci. 2025 Jul 24;26(15):7138. doi: 10.3390/ijms26157138 (PMC12345863; doi:10.3390/ijms26157138)
Supplement: Supplementary file 1 [file ijms-26-07138-s001.zip]

Archive with 2 entries (2 files):
- Table S1-Tumor sample validation cohort data.xlsx
- Table S2-MMR genes alterations.xlsx
