# Supplementary material for: Real-World Evaluation of Microsatellite Instability Detection via Targeted NGS Panels in Routine Molecular Diagnostics
Source: Int J Mol Sci. 2025 Jul 24;26(15):7138. doi: 10.3390/ijms26157138 (PMC12345863; doi:10.3390/ijms26157138)
Supplement: Supplementary file 1 [file ijms-26-07138-s001.zip › Table S1-Tumor sample validation cohort data.xlsx]

## Sheet: All samples (n=331)
Patient no.	Diagnosis	% of tumor cells	MSI-PCR result	no. of changed genetic markers	IHC result MMR status	NGS panel	MSI - NGS: Usable MSI Sites	Total MSI Sites Unstable	MSI score (Percent Unstable MSI Sites)	TMB NS	TMB NS+S
1617/20	adrenal gland tumor	80	MSI-S	0/6	intact MMR	TST170-DNA, TST170-RNA	85	4	0.0471	4	NA
4254/21	biliary tract cancer	80	MSI-S	0/6	intact MMR	TST170-DNA, TST170-RNA	80	2	0.025	8	8
4846/21	biliary tract cancer	70	MSI-S	0/6	/	TST170-DNA, TST170-RNA	91	2	0.022	6	6
5026/21	biliary tract cancer	40	MSI-S	0/6	/	TSO500-DNA, TST170-RNA	69	5	0.0725	1	1
18/22	biliary tract cancer	50	MSI-S	0/6	/	TST170-DNA, TST170-RNA	82	3	0.0366	2	2
454/22	biliary tract cancer	50	MSI-S	0/6	/	TST170-DNA, TST170-RNA	88	2	0.0227	4	4
1048/22	biliary tract cancer	10	MSI-S	0/6	/	TST170-DNA, TST170-RNA	92	2	0.0217	4	4
1776/22	biliary tract cancer	80-90	MSI-S	0/6	/	TST170-DNA, TST170-RNA	88	4	0.0455	4	4
2341/22	biliary tract cancer	50	MSI-L	2/6	/	TST170-DNA, TST170-RNA	92	1	0.0109	18	18
2856/22	biliary tract cancer	95	MSI-S	0/6	/	TST170-DNA, TST170-RNA	89	3	0.0337	4	4
2906/22	biliary tract cancer	90	MSI-H	6/6	/	TST170-DNA, TST170-RNA	89	9	0.1011	18	22
1116/22	biliary tract cancer	100	MSI-S	0/6	/	TST170-DNA	unsuitable for MSI analysis
3075/21	bone cancer	65	MSI-S	0/6	/	TSO500-DNA, TST170-RNA	101	5	0.0495	3	4
1137/22	breast cancer	90	MSI-S	0/6	/	TST170-DNA	87	2	0.023	10	12
1949/19	colorectal cancer	50	MSI-S	0/6	/	TST170-DNA	89	0	0	NA	NA
1976/19	colorectal cancer	60	MSI-S	0/6	/	TST170-DNA	92	2	0.0217	NA	NA
2070/19	colorectal cancer	90-95	MSI-S	0/6	intact MMR	TST170-DNA	89	1	0.0112	10	NA
2297/19	colorectal cancer	80	MSI-H	6/6	loss of MSH2/MSH6	TST170-DNA	92	21	0.2283	18	NA
2547/19	colorectal cancer	70	MSI-S	0/6	/	TST170-DNA	92	0	0	8	NA
2576/19	colorectal cancer	60	MSI-S	0/6	/	TST170-DNA	89	2	0.0225	10	NA
2739/19	colorectal cancer	90	MSI-S	0/6	/	TST170-DNA	89	1	0.0112	NA	NA
2965/19	colorectal cancer	80	MSI-S	0/6	intact MMR	TST170-DNA	86	3	0.0349	10	NA
424/20	colorectal cancer	60	MSI-S	0/6	/	TST170-DNA	86	3	0.0349	4	NA
429/20	colorectal cancer	80	MSI-S	0/6	intact MMR	TST170-DNA	91	5	0.0549	NA	NA
555/20	colorectal cancer	60-70	MSI-S	0/6	/	TST170-DNA	88	2	0.0227	NA	NA
753/20	colorectal cancer	50	MSI-S	0/6	/	TST170-DNA	91	4	0.044	NA	NA
782/20	colorectal cancer	30	MSI-S	0/6	/	TST170-DNA	88	1	0.0114	12	NA
964/20	colorectal cancer	90	MSI-S	0/6	/	TST170-DNA	89	5	0.0562	12	NA
1138/20	colorectal cancer	70-80	MSI-S	0/6	intact MMR	TST170-DNA	89	1	0.0112	6	NA
1140/20	colorectal cancer	70	MSI-S	0/6	intact MMR	TST170-DNA	92	4	0.0435	8	NA
1149/20	colorectal cancer	5	MSI-S	0/6	/	TST170-DNA	92	1	0.0109	NA	NA
1465/20	colorectal cancer	70	MSI-S	0/6	/	TST170-DNA	90	4	0.0444	8	NA
1480/20	colorectal cancer	80	MSI-S	0/6	/	TST170-DNA	87	5	0.0575	10	NA
1575/20	colorectal cancer	20	MSI-S	0/6	/	TST170-DNA	91	2	0.022	12	NA
1636/20	colorectal cancer	60	MSI-H	5/6	/	TST170-DNA	91	4	0.044	24	NA
1698/20	colorectal cancer	90	MSI-S	0/6	/	TST170-DNA	90	3	0.0333	2	NA
1765/20	colorectal cancer	50	MSI-H	6/6	/	TST170-DNA	92	9	0.0978	28	NA
1890/20	colorectal cancer	100	MSI-S	0/6	/	TST170-DNA	87	5	0.0575	4	NA
1892/20	colorectal cancer	95	MSI-S	0/6	/	TST170-DNA	88	4	0.0455	NA	NA
1943/20	colorectal cancer	30	MSI-S	0/6	/	TST170-DNA	88	5	0.0568	8	NA
2051/20	colorectal cancer	70	MSI-S	0/6	intact MMR	TST170-DNA	88	2	0.0227	6	NA
2149/20	colorectal cancer	80-90	MSI-H	6/6	loss of MLH1/PMS2	TST170-DNA	91	17	0.1868	22	NA
2186/20	colorectal cancer	75	MSI-S	0/6	intact MMR	TST170-DNA	91	4	0.044	4	NA
2214/20	colorectal cancer	70	MSI-H	5/6	/	TST170-RNA, TST170-DNA	89	1	0.0112	46	NA
2218/20	colorectal cancer	70	MSI-H	6/6	/	TST170-DNA	89	23	0.2584	42	NA
2303/20	colorectal cancer	60	MSI-S	0/6	intact MMR	TST170-DNA, TSO500-DNA	97	3	0.0309	337	NA
2349/20	colorectal cancer	80	MSI-S	0/6	intact MMR	TST170-DNA	92	3	0.0326	8	NA
2489/20	colorectal cancer	40	MSI-S	0/5	/	TST170-DNA, TST170-RNA	91	0	0	8	NA
2613/20	colorectal cancer	15	MSI-S	0/6	/	TST170-DNA, TST170-RNA	91	1	0.011	10	NA
2619/20	colorectal cancer	70	MSI-S	0/6	/	TST170-DNA, TST170-RNA	89	0	0	6	NA
2621/20	colorectal cancer	70	MSI-S	0/6	/	TST170-DNA, TST170-RNA	88	2	0.0227	4	NA
2640/20	colorectal cancer	90	MSI-S	0/6	/	TST170-DNA, TST170-RNA	87	1	0.0115	8	NA
2717/20	colorectal cancer	80	MSI-S	0/6	/	TST170-DNA, TST170-RNA	88	2	0.0227	16	NA
2765/20	colorectal cancer	80-90	MSI-S	0/6	intact MMR	TST170-DNA, TST170-RNA	79	2	0.0253	10	NA
2826/20	colorectal cancer	20	MSI-S	0/6	/	TST170-DNA, TST170-RNA	89	2	0.0225	0	NA
2828/20	colorectal cancer	80	MSI-S	0/6	/	TST170-DNA, TST170-RNA	91	1	0.011	10	NA
2836/20	colorectal cancer	100	MSI-S	0/6	intact MMR	TST170-DNA, TST170-RNA	88	4	0.0455	8	NA
2837/20	colorectal cancer	25	MSI-S	0/6	intact MMR	TST170-DNA	90	3	0.0333	4	NA
2857/20	colorectal cancer	30	MSI-H	6/6	/	TST170-DNA, TST170-RNA	89	6	0.0674	26	NA
2883/20	colorectal cancer	80	MSI-S	0/6	intact MMR	TST170-DNA, TST170-RNA	91	5	0.0549	10	NA
2898/20	colorectal cancer	60	MSI-S	0/6	/	TST170-DNA, TST170-RNA	90	2	0.0222	10	NA
2905/20	colorectal cancer	80	MSI-S	0/6	/	TST170-DNA, TST170-RNA	89	1	0.0112	16	16
2907/20	colorectal cancer	20	MSI-S	0/6	/	TST170-DNA, TST170-RNA	89	2	0.0225	2	2
2941/20	colorectal cancer	10	MSI-S	0/6	/	TST170-DNA, TST170-RNA	88	1	0.0114	8	8
2980/20	colorectal cancer	40	MSI-S	0/6	/	TST170-DNA, TST170-RNA	52	2	0.0385	8	12
2984/20	colorectal cancer	70	MSI-S	0/6	/	TSO500-DNA, TST170-RNA	96	7	0.0729	3	4
3055/20	colorectal cancer	50	MSI-S	0/6	/	TST170-DNA, TST170-RNA	92	1	0.0109	0	0
3060/20	colorectal cancer	80	MSI-S	0/6	/	TST170-DNA, TST170-RNA	91	2	0.022	16	16
3174/20	colorectal cancer	60-70	MSI-S	0/6	intact MMR	TST170-DNA, TST170-RNA	91	2	0.022	10	10
3202/20	colorectal cancer	60	MSI-S	0/6	intact MMR	TST170-DNA, TST170-RNA	92	4	0.0435	14	14
3268/20	colorectal cancer	40	MSI-S	0/6	/	TST170-DNA, TST170-RNA	92	1	0.0109	12	12
3269/20	colorectal cancer	70	MSI-S	0/6	intact MMR	TST170-DNA, TST170-RNA	91	2	0.022	8	8
37/21	colorectal cancer	10	MSI-S	0/6	/	TST170-DNA, TST170-RNA	90	1	0.0111	NA due to low % of TC	NA due to low % of TC
111/21	colorectal cancer	30	MSI-S	0/6	/	TST170-DNA, TST170-RNA	86	2	0.0233	12	12
115/21	colorectal cancer	90	MSI-S	0/6	intact MMR	TST170-DNA, TST170-RNA	91	1	0.011	6	6
126/21	colorectal cancer	70	MSI-H	6/6	loss of MLH1/PMS2	TST170-DNA, TST170-RNA	86	11	0.1279	20	22
138/21	colorectal cancer	75	MSI-S	0/6	intact MMR	TSO500-DNA, TST170-RNA	109	4	0.0367	5	9
225/21	colorectal cancer	80	MSI-S	0/6	/	TST170-DNA, TST170-RNA	89	6	0.0674	6	6
226/21	colorectal cancer	20	MSI-S	0/6	/	TST170-DNA, TST170-RNA	68	6	0.0882	2	2
228/21	colorectal cancer	60-70	MSI-S	0/6	/	TST170-DNA, TST170-RNA	91	2	0.022	10	12
229/21	colorectal cancer	15-20	MSI-S	0/6	/	TST170-DNA, TST170-RNA	91	2	0.022	NA due to low % of TC	NA due to low % of TC
367/21	colorectal cancer	20	MSI-S	0/6	/	TST170-DNA, TST170-RNA	89	2	0.0225	16	16
400/21	colorectal cancer	98	MSI-S	0/6	/	TST170-DNA, TST170-RNA	89	2	0.0225	10	10
588/21	colorectal cancer	90	MSI-H	6/6	/	TST170-DNA, TST170-RNA	92	32	0.3478	82	108
615/21	colorectal cancer	70-80	MSI-S	0/6	intact MMR	TST170-DNA, TST170-RNA	91	2	0.022	14	16
621/21	colorectal cancer	70	MSI-S	0/6	intact MMR	TST170-DNA, TST170-RNA	92	1	0.0109	2	2
677/21	colorectal cancer	70	MSI-S	0/6	intact MMR	TST170-DNA, TST170-RNA	88	3	0.0341	4	6
726/21	colorectal cancer	70-80	MSI-H	6/6	loss of MLH1/PMS2	TST170-DNA, TST170-RNA	89	15	0.1685	36	36
727/21	colorectal cancer	80-90	MSI-S	0/6	intact MMR	TST170-DNA, TST170-RNA	92	3	0.0326	4	4
742/21	colorectal cancer	50	MSI-S	0/6	/	TST170-DNA, TST170-RNA	83	4	0.0482	10	12
892/21	colorectal cancer	80	MSI-S	0/6	/	TST170-DNA, TST170-RNA	88	3	0.0341	4	4
936/21	colorectal cancer	5	MSI-L	1/6	/	TST170-DNA, TST170-RNA	92	unsuitable for MSI and TMB analysis
1002/21	colorectal cancer	100	MSI-S	0/6	/	TST170-DNA, TST170-RNA	92	0	0	8	10
1029/21	colorectal cancer	40	MSI-S	0/6	intact MMR	TST170-DNA, TST170-RNA	90	5	0.0556	2	4
1228/21	colorectal cancer	70	MSI-S	0/6	/	TST170-DNA, TST170-RNA	91	2	0.022	6	6
1230/21	colorectal cancer	30	MSI-S	0/6	/	TST170-DNA, TST170-RNA	88	3	0.0341	8	8
1264/21	colorectal cancer	80	MSI-S	0/6	intact MMR	TST170-DNA, TST170-RNA, TSO500-DNA	92	2	0.0217	204	243	POLE mutation detected
1340/21	biliary tract cancer	15	MSI-H	6/6	/	TST170-DNA, TST170-RNA	91	11	0.1209	30	30
1372/21	colorectal cancer	50	MSI-S	0/6	/	TSO500-DNA, TST170-RNA	95	4	0.0421	13	17
1388/21	colorectal cancer	70	MSI-S	0/6	/	TST170-DNA, TST170-RNA	89	0	0	14	14
1441/21	colorectal cancer	60	MSI-S	0/6	intact MMR	TST170-DNA, TST170-RNA	88	2	0.0227	10	10
1541/21	colorectal cancer	99	MSI-L	1/6	/	TST170-DNA, TST170-RNA	91	2	0.022	6	6
1544/21	colorectal cancer	70	MSI-S	0/6	/	TST170-DNA, TST170-RNA	88	0	0	12	12
1602/21	colorectal cancer	90	MSI-S	0/6	/	TST170-DNA, TST170-RNA	92	1	0.0109	4	4
1672/21	colorectal cancer	70	MSI-S	0/6	/	TST170-DNA, TST170-RNA	91	1	0.011	8	8
1716/21	colorectal cancer	40	MSI-S	0/6	/	TST170-DNA, TST170-RNA	88	4	0.0455	4	4
1750/21	colorectal cancer	80	MSI-S	0/6	/	TST170-DNA, TST170-RNA	87	1	0.0115	8	8
1752/21	colorectal cancer	70	MSI-S	0/6	intact MMR	TST170-DNA, TST170-RNA	90	1	0.0111	10	10
1764/21	colorectal cancer	50	MSI-S	0/6	intact MMR	TST170-DNA, TST170-RNA	91	2	0.022	14	14
1780/21	colorectal cancer	70	MSI-S	0/6	/	TST170-DNA, TST170-RNA	87	1	0.0115	8	8
1953/21	colorectal cancer	20	MSI-L	1/6	/	TST170-DNA, TST170-RNA	90	4	0.0444	6	8
1971/21	colorectal cancer	80	MSI-S	0/6	intact MMR	TST170-DNA, TST170-RNA	88	1	0.0114	12	12
1982/21	colorectal cancer	30	MSI-S	0/6	/	TSO500-DNA, TST170-RNA	72	2	0.0278	8	8
2056/21	colorectal cancer	60-70	MSI-S	0/6	/	TST170-DNA, TST170-RNA	88	2	0.0227	10	10
2058/21	colorectal cancer	60	MSI-H	6/6	/	TST170-DNA, TST170-RNA	92	10	0.1087	44	48
2111/21	colorectal cancer	>90	MSI-S	0/6	/	TST170-DNA, TST170-RNA	88	2	0.0227	16	16
2202/21	colorectal cancer	20	MSI-S	0/6	/	TST170-DNA, TST170-RNA	90	6	0.0667	6	6
2211/21	colorectal cancer	30	MSI-S	0/6	/	TST170-DNA, TST170-RNA	89	3	0.0337	10	10
2287/21	colorectal cancer	65	MSI-S	0/6	/	TST170-DNA, TST170-RNA	92	2	0.0217	14	14
2315/21	colorectal cancer	60-70	MSI-S	0/6	/	TST170-DNA, TST170-RNA	91	4	0.044	2	2
2372/21	colorectal cancer	15	MSI-S	0/6	/	TST170-DNA, TST170-RNA	89	5	0.0562	4	4
2456/21	colorectal cancer	20	MSI-S	0/6	/	TST170-DNA, TST170-RNA	91	2	0.022	12	12
2544/21	colorectal cancer	80	MSI-S	0/6	intact MMR	TST170-DNA, TST170-RNA	88	2	0.0228	6	6
2609/21	colorectal cancer	50	MSI-S	0/6	/	TST170-DNA, TST170-RNA	92	2	0.0217	4	4
2611/21	colorectal cancer	80	MSI-S	0/6	/	TST170-DNA, TST170-RNA	92	3	0.0326	8	8
2713/21	colorectal cancer	100	MSI-S	0/6	/	TST170-DNA, TST170-RNA	91	1	0.011	8	8
2723/21	colorectal cancer	>80	MSI-S	0/6	/	TST170-DNA, TST170-RNA	89	5	0.0562	6	8
2755/21	colorectal cancer	10	MSI-S	0/6	/	TSO500-DNA, TST170-RNA	115	4	0.0348	10	10
2853/21	colorectal cancer	25	MSI-S	0/6	/	TST170-DNA, TST170-RNA	89	1	0.0112	8	8
2854/21	colorectal cancer	20	MSI-S	0/6	/	TST170-DNA, TST170-RNA	92	2	0.0217	8	8
2894/21	colorectal cancer	80	MSI-S	0/6	/	TST170-DNA, TST170-RNA	90	1	0.0111	4	4
3146/21	colorectal cancer	20	MSI-S	0/6	/	TST170-DNA, TST170-RNA	80	1	0.0125	10	10
3402/21	colorectal cancer	20	MSI-S	0/6	/	TST170-DNA, TST170-RNA	86	2	0.0233	10	10
3502/21	colorectal cancer	10	MSI-H	6/6	/	TST170-DNA, TST170-RNA	91	3	0.033	4	4
3521/21	colorectal cancer	20	MSI-S	0/6	/	TST170-DNA, TST170-RNA	91	3	0.033	8	8
3587/21	colorectal cancer	70	MSI-S	0/6	intact MMR	TST170-DNA, TST170-RNA	92	7	0.0761	8	8
3590/21	colorectal cancer	75	MSI-S	0/6	intact MMR	TST170-DNA, TST170-RNA	88	2	0.0227	8	8
3624/21	colorectal cancer	50	MSI-S	0/6	/	TST170-DNA, TST170-RNA	91	4	0.044	10	10
3691/21	colorectal cancer	40	MSI-S	0/6	intact MMR	TST170-DNA, TST170-RNA	91	0	0	12	12
3692/21	colorectal cancer	80	MSI-S	0/6	intact MMR	TST170-DNA, TST170-RNA	91	1	0.011	8	8
3736/21	colorectal cancer	50	MSI-S	0/6	intact MMR	TST170-DNA, TST170-RNA	90	2	0.0222	6	8
3737/21	colorectal cancer	90	MSI-S	0/6	/	TST170-DNA, TST170-RNA	88	2	0.0227	8	8
3738/21	colorectal cancer	95	MSI-S	0/6	/	TST170-DNA, TST170-RNA	92	2	0.0217	12	14
3864/21	colorectal cancer	80	MSI-S	0/6	/	TST170-DNA, TST170-RNA	92	5	0.0543	10	10
3951/21	colorectal cancer	50	MSI-S	0/6	intact MMR	TST170-DNA, TST170-RNA	88	1	0.0114	8	8
3952/21	colorectal cancer	40	MSI-S	0/6	/	TST170-DNA, TST170-RNA	85	3	0.0353	10	10
4099/21	colorectal cancer	70	MSI-S	0/6	/	TST170-DNA, TST170-RNA	91	3	0.033	8	8
4132/21	colorectal cancer	50	MSI-S	0/6	/	TST170-DNA, TST170-RNA	78	5	0.0641	6	6
4257/21	colorectal cancer	90	MSI-S	0/6	/	TST170-DNA, TST170-RNA	88	4	0.0455	10	10
4272/21	colorectal cancer	60-70	MSI-S	0/6	/	TST170-DNA, TST170-RNA	92	0	0	14	14
4371/21	colorectal cancer	85	MSI-S	0/6	/	TST170-DNA, TST170-RNA	86	1	0.0116	10	10
4385/21	colorectal cancer	20	MSI-S	0/6	/	TST170-DNA, TST170-RNA	92	2	0.0217	10	12
4389/21	colorectal cancer	80	MSI-S	0/6	intact MMR	TST170-DNA, TST170-RNA	89	1	0.0112	10	12
4405/21	colorectal cancer	90	MSI-S	0/6	/	TST170-DNA, TST170-RNA	65	1	0.0154	8	8
4461/21	colorectal cancer	95	MSI-S	0/6	/	TST170-DNA, TST170-RNA	89	2	0.0225	8	8
4980/21	colorectal cancer	90	MSI-S	0/6	intact MMR	TST170-DNA, TST170-RNA	81	3	0.037	10	10
5035/21	colorectal cancer	0	MSI-S	0/6	/	TST170-DNA, TST170-RNA	85	3	0.0353	10	10
17/22	colorectal cancer	30	MSI-S	0/6	/	TST170-DNA, TST170-RNA	81	3	0.037	4	6
31/22	colorectal cancer	95	MSI-S	0/6	/	TST170-DNA, TST170-RNA	81	4	0.0494	4	4
61/22	colorectal cancer	60-70	MSI-L	1/6	/	TST170-DNA, TST170-RNA	92	1	0.0109	14	16
163/22	colorectal cancer	40	MSI-S	0/6	/	TST170-DNA, TST170-RNA	91	5	0.0549	6	10
241/22	colorectal cancer	90	MSI-S	0/6	/	TST170-DNA, TST170-RNA	80	0	0	8	8
271/22	colorectal cancer	90	MSI-S	0/6	/	TST170-DNA, TST170-RNA	73	5	0.0685	6	6
452/22	colorectal cancer	45	MSI-S	0/6	/	TST170-DNA, TST170-RNA	91	1	0.011	8	8
456/22	colorectal cancer	85	MSI-S	0/6	intact MMR	TST170-DNA, TST170-RNA	92	1	0.0109	12	14
474/22	colorectal cancer	75	MSI-S	0/6	/	TSO500-DNA, TST170-RNA	100	3	0.03	11	12
519/22	colorectal cancer	20-30	MSI-S	0/6	/	TST170-DNA, TST170-RNA	92	2	0.0217	6	6
559/22	colorectal cancer	70	MSI-S	0/6	/	TST170-DNA, TST170-RNA	85	0	0	4	4
577/22	colorectal cancer	40	MSI-S	0/6	/	TST170-DNA, TST170-RNA	92	1	0.0109	4	4
579/22	colorectal cancer	40	MSI-S	0/6	/	TST170-DNA, TST170-RNA	90	3	0.0333	6	6
845/22	colorectal cancer	90	MSI-S	0/6	/	TST170-DNA, TST170-RNA	90	1	0.0111	10	10
902/22	colorectal cancer	95	MSI-H	6/6	loss of MSH2/MSH6	TST170-DNA, TST170-RNA	83	13	0.1566	38	40
965/22	colorectal cancer	44691	MSI-S	0/6	/	TST170-DNA, TST170-RNA	89	3	0.0337	4	4
1001/22	colorectal cancer	85	MSI-S	0/6	/	TST170-DNA, TST170-RNA	81	3	0.037	8	8
1077/22	colorectal cancer	90	MSI-S	0/6	/	TST170-DNA, TST170-RNA	87	2	0.023	4	4
1080/22	colorectal cancer	60	MSI-S	0/6	/	TST170-DNA, TST170-RNA	92	1	0.0109	8	8
1087/22	colorectal cancer	70	MSI-S	0/6	/	TST170-DNA, TST170-RNA	83	3	0.0361	2	2
1098/22	colorectal cancer	70	MSI-S	0/6	/	TST170-DNA, TST170-RNA	91	5	0.0549	8	8
1176/22	colorectal cancer	60-70	MSI-S	0/6	/	TST170-DNA, TST170-RNA	90	2	0.0222	6	6
1193/22	colorectal cancer	50	MSI-S	0/6	intact MMR	TST170-DNA, TST170-RNA	89	2	0.0225	4	4
1194/22	colorectal cancer	50	MSI-S	0/6	/	TST170-DNA, TST170-RNA	92	1	0.0109	8	8
1256/22	colorectal cancer	70	MSI-H	6/6	/	TST170-DNA	92	4	0.0435	16	20
1275/22	colorectal cancer	70	MSI-S	0/6	/	TST170-DNA, TST170-RNA	89	2	0.0225	10	10
1342/22	colorectal cancer	30	MSI-S	0/6	/	TST170-DNA, TST170-RNA	90	4	0.0444	12	12
1409/22	colorectal cancer	75	MSI-S	0/6	/	TST170-DNA, TST170-RNA	89	2	0.0225	10	12
1424/22	colorectal cancer	15-20	MSI-S	0/6	/	TST170-DNA, TST170-RNA	88	2	0.0227	8	10
1472/22	colorectal cancer	30	MSI-S	0/6	/	TST170-DNA, TST170-RNA	91	3	0.033	6	6
1521/22	colorectal cancer	50	MSI-S	0/6	/	TST170-DNA, TST170-RNA	91	2	0.022	8	10
1586/22	colorectal cancer	80	MSI-H	6/6	/	TST170-DNA	79	15	0.1899	66	64
1831/22	colorectal cancer	75	MSI-H	6/6	loss of MSH2/MSH6	TST170-DNA	91	3	0.033	42	46
1886/22	colorectal cancer	30	MSI-S	0/6	/	TST170-DNA, TST170-RNA	90	5	0.056	6	8
1890/22	colorectal cancer	90	MSI-S	0/6	/	TST170-DNA, TST170-RNA	90	0	0	10	10
1905/22	colorectal cancer	60	MSI-H	6/6	/	TST170-DNA	82	13	0.1585	46	50
1922/22	colorectal cancer	90	MSI-L	1/6	/	TST170-DNA, TST170-RNA	88	1	0.0114	12	16
1925/22	colorectal cancer	90	MSI-S	0/6	/	TST170-DNA, TST170-RNA	89	3	0.037	4	4
2004/22	colorectal cancer	80	MSI-S	0/6	/	TST170-DNA, TST170-RNA	88	3	0.0341	6	6
2022/22	colorectal cancer	90	MSI-S	0/6	intact MMR	TST170-DNA, TST170-RNA	79	7	0.0886	10	10
2033/22	colorectal cancer	70	MSI-S	0/6	/	TST170-DNA, TST170-RNA	86	7	0.0814	6	6
2145/22	colorectal cancer	40	MSI-S	0/6	/	TST170-DNA, TST170-RNA	86	3	0.0349	10	10
2252/22	colorectal cancer	100	MSI-S	0/6	/	TST170-DNA, TST170-RNA	91	3	0.033	6	6
2521/22	colorectal cancer	90	MSI-S	0/6	/	TST170-DNA, TST170-RNA	83	5	0.0602	8	8
2523/22	colorectal cancer	70	MSI-S	0/6	/	TST170-DNA, TST170-RNA	89	3	0.0337	6	8
2539/22	colorectal cancer	40	MSI-S	0/6	/	TST170-DNA, TST170-RNA	88	6	0.0682	8	16
2554/22	colorectal cancer	80	MSI-S	0/6	/	TST170-DNA, TST170-RNA	91	1	0.011	18	18
2761/22	colorectal cancer	100	MSI-S	0/6	/	TST170-DNA, TST170-RNA	88	6	0.0682	12	12
2834/22	colorectal cancer	30	MSI-S	0/6	/	TST170-DNA, TST170-RNA	92	3	0.0326	12	12
2837/22	colorectal cancer	75	MSI-S	0/6	/	TST170-DNA, TST170-RNA	91	3	0.033	10	10
2861/22	colorectal cancer	30	MSI-S	0/6	/	TST170-DNA, TST170-RNA	87	4	0.046	14	14
2939/22	colorectal cancer	95	MSI-H	6/6	loss of MLH1/PMS2	TST170-DNA, TST170-RNA	87	17	0.1954	54	60
2951/22	colorectal cancer	30	MSI-S	0/6	/	TST170-DNA, TST170-RNA	90	5	0.0556	8	8
2981/22	colorectal cancer	60-70	MSI-S	0/6	/	TST170-DNA, TST170-RNA	88	0	0	8	8
2983/22	colorectal cancer	80	MSI-S	0/6	/	TST170-DNA, TST170-RNA	87	3	0.0345	8	10
3079/22	colorectal cancer	60	MSI-S	0/6	intact MMR	TST170-DNA, TST170-RNA	92	5	0.0543	4	6
3100/22	colorectal cancer	5	MSI-S	0/6	/	TST170-DNA, TST170-RNA	80	7	0.0875	6	6
3175/22	colorectal cancer	70	MSI-S	0/6	/	TST170-DNA, TST170-RNA	90	2	0.0222	4	4
3176/22	colorectal cancer	80	MSI-S	0/6	/	TST170-DNA, TST170-RNA	82	11	0.1341	4	4
1486/21	colorectal cancer	25	MSI-S	0/6	/	TST170-RNA, TSO500-DNA	unsuitable for MSI analysis
512/19	colorectal cancer	70	MSI-S	0/6	/	TST170-DNA	unsuitable for MSI analysis
1545/19	colorectal cancer	20	MSI-S	0/6	/	TST170-DNA	unsuitable for MSI analysis
90/21	colorectal cancer	60-70	MSI-S	0/6	intact MMR	TSO500-DNA, TST170-RNA	unsuitable for MSI analysis
1368/21	colorectal cancer	10	MSI-S	0/6	/	TST170-DNA, TST170-RNA	unsuitable for MSI analysis
1864/21	colorectal cancer	70	MSI-S	0/6	intact MMR	TSO500-DNA	unsuitable for MSI analysis
3592/21	colorectal cancer	30	MSI-S	0/5	/	TSO500-DNA, TST170-RNA	unsuitable for MSI analysis
936/21	colorectal cancer	5	MSI-L	1/6	/	TST170-DNA, TST170-RNA	unsuitable for MSI analysis
1554/22	endometrial cancer	90	MSI-H	4/6	loss of MSH2/MSH6	TSO500-DNA	78	19	0.2436	33	36
1555/22	endometrial cancer	100	MSI-H	4/6	loss of MSH2/MSH6	TSO500-DNA	118	28	0.2373	28	38
1834/22	endometrial cancer	80	MSI-H	5/5	loss of MSH2/MSH6	TST170-DNA	88	5	0.0568	32	32
1207/22	endometrial cancer	90	MSI-H	4/6	loss of MSH2/MSH6	TSO500-DNA	unsuitable for MSI analysis
1657/21	esophageal cancer	70	MSI-S	0/6	/	TST170-DNA	76	2	0.0263	12	12
220/22	esophageal cancer	30	MSI-S	0/6	/	TST170-DNA, TST170-RNA	91	4	0.044	8	8
2171/22	esophageal cancer	95	MSI-S	0/6	/	TST170-DNA, TST170-RNA	92	4	0.0435	2	2
2369/20	gastric cancer	30	MSI-S	0/6	/	TST170-DNA	89	2	0.0225	0	NA
2370/20	gastric cancer	10	MSI-S	0/6	/	TST170-DNA	92	4	0.0435	2	NA
2623/20	gastric cancer	40-50	MSI-L	1/6	/	TST170-DNA, TST170-RNA	92	2	0.0217	6	NA
428/21	gastric cancer	20	MSI-S	0/6	/	TST170-DNA	87	2	0.023	6	6
800/21	gastric cancer	100	MSI-S	0/6	/	TST170-DNA, TST170-RNA	90	1	0.0111	12	12
1365/21	gastric cancer	25	MSI-S	0/6	/	TST170-DNA, TST170-RNA	91	3	0.033	6	6
2000/21	gastric cancer	95	MSI-S	0/6	/	TSO500-DNA, TST170-RNA	51	0	0	4	6
2099/21	gastric cancer	100	MSI-S	0/6	/	TSO500-DNA, TST170-RNA	105	7	0.0667	4	5
3594/21	gastric cancer	50	MSI-S	0/6	/	TST170-DNA, TST170-RNA	91	6	0.0659	6	6
5004/21	gastric cancer	50	MSI-S	0/6	intact MMR	TST170-DNA, TST170-RNA	84	4	0.0476	6	6
59/22	gastric cancer	80	MSI-S	0/6	/	TST170-DNA, TST170-RNA	91	2	0.022	6	6
221/22	gastric cancer	75	MSI-S	0/6	/	TST170-DNA, TST170-RNA	92	1	0.0109	10	10
222/22	gastric cancer	90	MSI-S	0/6	/	TST170-DNA, TST170-RNA	91	2	0.022	2	2
1904/22	gastric cancer	70	MSI-S	0/6	intact MMR	TST170-DNA, TST170-RNA	89	3	0.037	8	8
2169/22	gastric cancer	5-10	MSI-S	0/6	/	TST170-DNA, TST170-RNA	91	1	0.011	2	2
2957/22	gastric cancer	vsaj 80	MSI-S	0/6	/	TST170-DNA, TST170-RNA	91	4	0.044	14	14
2570/20	malignant melanoma	80	MSI-L	1/6	/	TST170-DNA	88	3	0.0341	10	NA
2407/20	origo ignota	90	MSI-S	0/6	/	TST170-DNA, TST170-RNA	88	2	0.0227	2	NA
2480/20	origo ignota	100	MSI-S	0/6	/	TST170-DNA, TST170-RNA	88	1	0.0114	6	NA
1591/20	pancreatic cancer	80	MSI-S	0/6	loss of MLH1/PMS2	TST170-DNA	88	0	0	NA	NA
2882/20	pancreatic cancer	20	MSI-S	0/6	/	TST170-DNA, TST170-RNA	89	1	0.0112	2	NA
2910/20	pancreatic cancer	90	MSI-S	0/6	/	TSO500-DNA, TST170-RNA	72	5	0.0694	3	5
2981/20	pancreatic cancer	60	MSI-S	0/6	/	TST170-DNA, TST170-RNA	87	2	0.023	8	8
3131/20	pancreatic cancer	30	MSI-S	0/6	/	TST170-DNA, TST170-RNA	88	2	0.0227	6	6
1310/21	pancreatic cancer	70	MSI-S	0/6	/	TST170-DNA, TST170-RNA	90	4	0.0444	2	2
1585/21	pancreatic cancer	70	MSI-S	0/6	/	TSO500-DNA, TST170-RNA	84	3	0.0357	3	3
2693/21	pancreatic cancer	30	MSI-S	0/6	/	TSO500-DNA, TST170-RNA	102	2	0.0196	0	0
3932/21	pancreatic cancer	55	MSI-S	0/6	intact MMR	TSO500-DNA, TST170-RNA	91	3	0.033	0	0
2937/22	pancreatic cancer	60	MSI-S	0/6	/	TST170-DNA, TST170-RNA	88	4	0.0455	4	4
2952/22	pancreatic cancer	70	MSI-S	0/6	/	TST170-DNA, TST170-RNA	88	4	0.0455	6	6
3181/22	pancreatic cancer	90	MSI-L	1/6	/	TST170-DNA, TST170-RNA	92	3	0.0326	2	2
3589/21	pancreatic cancer	60	MSI-S	0/6	/	TST170-DNA, TST170-RNA	unsuitable for MSI analysis
2417/19	penile cancer	70	MSI-S	0/6	/	TST170-DNA	91	1	0.011	NA	NA
2639/20	prostate cancer	80	MSI-S	0/6	/	TST170-DNA	88	6	0.0682	0	NA
2644/20	prostate cancer	70	MSI-H	6/6	loss of MSH2/MSH6	TST170-DNA	92	16	0.1739	36	NA
3189/20	prostate cancer	60	MSI-S	0/6	/	TST170-DNA, TST170-RNA	91	0	0	2	2
3245/20	prostate cancer	80	MSI-S	0/6	/	TST170-DNA	unsuitable for MSI analysis
3346/20	prostate cancer	100	MSI-S	0/6	/	TST170-DNA	82	3	0.0366	8	8
3500/20	prostate cancer	80	MSI-S	0/6	/	TST170-DNA	91	1	0.011	NA	NA
27/21	prostate cancer	70-80	MSI-L	2/6	/	TST170-DNA	92	2	0.0217	0	0
414/21	prostate cancer	80	MSI-S	0/6	/	TST170-DNA	91	1	0.011	4	4
453/21	prostate cancer	90	MSI-S	0/6	/	TST170-DNA	92	2	0.0217	0	0
749/21	prostate cancer	80	MSI-S	0/6	/	TST170-DNA	92	0	0	2	2
782/21	prostate cancer	70	MSI-S	0/6	/	TST170-DNA	86	2	0.0233	0	2
883/21	prostate cancer	60	MSI-S	0/6	/	TST170-DNA	91	3	0.033	2	2
1145/21	prostate cancer	>60	MSI-H	4/6	/	TST170-DNA, TST170-RNA	92	13	0.1413	34	34
1163/21	prostate cancer	40	MSI-S	0/6	/	TST170-DNA, TST170-RNA	91	2	0.022	NA	NA
1165/21	prostate cancer	70	MSI-H	6/6	/	TST170-DNA	92	8	0.087	36	48
1586/21	prostate cancer	60	MSI-S	0/6	/	TST170-DNA	92	3	0.0326	2	2
2243/21	prostate cancer	85	MSI-S	0/6	/	TST170-DNA	91	2	0.022	2	2
2246/21	prostate cancer	50	MSI-S	0/5	/	TST170-DNA	92	1	0.0109	6	6
2875/21	prostate cancer	70	MSI-S	0/6	/	TST170-DNA	91	2	0.022	4	4
3012/21	prostate cancer	70	MSI-S	0/6	/	TST170-DNA	91	2	0.022	0	0
3142/21	prostate cancer	95	MSI-S	0/6	/	TST170-DNA	91	1	0.011	2	4
3144/21	prostate cancer	80	MSI-S	0/6	/	TST170-DNA	92	2	0.0217	0	0
4236/21	prostate cancer	30	MSI-S	0/6	/	TST170-DNA	92	3	0.0326	2	2
4408/21	prostate cancer	90	MSI-S	0/6	/	TST170-DNA	91	0	0	4	4
4648/21	prostate cancer	80	MSI-S	0/6	/	TST170-DNA	92	2	0.0217	0	2
44/22	prostate cancer	40	MSI-S	0/6	/	TSO500-DNA	101	0	0	0	0
90/22	prostate cancer	85	MSI-S	0/6	/	TST170-DNA	91	4	0.044	2	2
195/22	prostate cancer	20	MSI-S	0/6	/	TST170-DNA	92	0	0	2	2
351/22	prostate cancer	80	MSI-S	0/6	/	TST170-DNA, TST170-RNA	92	2	0.0217	0	0
355/22	prostate cancer	60	MSI-S	0/6	/	TST170-DNA	91	1	0.011	2	2
412/22	prostate cancer	65	MSI-S	0/6	/	TST170-DNA	88	2	0.0227	4	6
414/22	prostate cancer	70	MSI-S	0/6	/	TST170-DNA	92	2	0.0217	0	0
416/22	prostate cancer	90	MSI-S	0/6	/	TST170-DNA	92	1	0.0109	2	2
694/22	prostate cancer	65	MSI-S	0/6	/	TST170-DNA	87	3	0.0345	6	8
709/22	prostate cancer	90	MSI-S	0/6	/	TST170-DNA	83	4	0.0482	0	0
787/22	prostate cancer	90	MSI-S	0/6	/	TST170-DNA	88	4	0.0455	4	4
1065/22	prostate cancer	80	MSI-S	0/6	/	TST170-DNA	92	2	0.0217	8	8
1291/22	prostate cancer	70	MSI-S	0/6	/	TST170-DNA	90	2	0.0222	2	2
1314/22	prostate cancer	>95	MSI-S	0/6	/	TST170-DNA	91	2	0.022	2	2
1423/22	prostate cancer	80	MSI-H	5/6	/	TST170-DNA	92	9	0.0978	14	16
1528/22	prostate cancer	80	MSI-H	6/6	/	TSO500-DNA	120	34	0.283333	75	95
1755/22	prostate cancer	70	MSI-S	0/6	/	TST170-DNA	92	3	0.0326	4	4
1882/22	prostate cancer	60	MSI-S	0/6	/	TST170-DNA	91	3	0.033	8	10
1884/22	prostate cancer	60	MSI-S	0/6	/	TST170-DNA, TST170-RNA	91	2	0.022	4	4
1888/22	prostate cancer	90	MSI-S	0/6	/	TST170-DNA	88	5	0.0568	6	6
1932/22	prostate cancer	100	MSI-S	0/6	/	TST170-DNA	90	3	0.0333	4	6
1980/22	prostate cancer	80	MSI-S	0/6	/	TST170-DNA	91	6	0.0659	8	10
1982/22	prostate cancer	80	MSI-S	0/6	/	TST170-DNA	91	1	0.011	6	6
2095/22	prostate cancer	70	MSI-S	0/6	/	TST170-DNA	91	2	0.022	6	8
2117/22	prostate cancer	50	MSI-S	0/6	/	TST170-DNA	91	4	0.044	0	0
2259/22	prostate cancer	100	MSI-S	0/6	/	TST170-DNA	91	2	0.022	8	8
2308/22	prostate cancer	70	MSI-S	0/6	/	TST170-DNA	91	3	0.033	6	6
2356/22	prostate cancer	65	MSI-S	0/6	/	TST170-DNA	83	3	0.0361	4	6
2357/22	prostate cancer	10	MSI-S	0/6	/	TST170-DNA	83	1	0.012	4	4
2358/22	prostate cancer	10	MSI-S	0/6	/	TST170-DNA	84	1	0.0119	6	6
2651/22	prostate cancer	80	MSI-S	0/6	/	TST170-DNA	89	6	0.0674	8	8
2916/22	prostate cancer	80	MSI-S	0/6	/	TST170-DNA	91	3	0.033	8	8
3156/22	prostate cancer	100	MSI-S	0/6	/	TST170-DNA	92	3	0.0326	22	26
2361/20	prostate cancer	70	MSI-S	0/6	/	TST170-DNA	unsuitable for MSI analysis
1313/21	prostate cancer	75	MSI-L	1/6	/	TST170-DNA	unsuitable for MSI analysis
3245/21	prostate cancer	50	MSI-S	0/6	/	TST170-DNA	77	7	0.0909	0	0
4150/21	prostate cancer	40	MSI-S	0/6	/	TST170-DNA	unsuitable for MSI analysis
2294/22	prostate cancer	100	MSI-S	0/6	/	TST170-DNA	unsuitable for MSI analysis
313/22	prostate cancer	40	MSI-S	0/6	/	TST170-DNA	unsuitable for MSI analysis
990/21	urothelial cancer	70	MSI-S	0/6	/	TST170-DNA, TST170-RNA	92	2	0.0217	16	22
1027/21	urothelial cancer	80	MSI-S	0/6	/	TST170-DNA, TST170-RNA	92	0	0	12	12
5019/21	urothelial cancer	60	MSI-S	0/6	/	TST170-DNA, TST170-RNA	91	4	0.044	8	10

## Sheet: Validation cohort (n=314)
Patient no.	Diagnosis	% of tumor cells	MSI-PCR result	no. of changed genetic markers	IHC result MMR status	NGS panel	MSI - NGS: Usable MSI Sites	Total MSI Sites Unstable	MSI score (Percent Unstable MSI Sites)	TMB NS	TMB NS+S
1617/20	adrenal gland tumor	80	MSI-S	0/6	intact MMR	TST170-DNA, TST170-RNA	85	4	0.0471	4	NA
4254/21	biliary tract cancer	80	MSI-S	0/6	intact MMR	TST170-DNA, TST170-RNA	80	2	0.025	8	8
4846/21	biliary tract cancer	70	MSI-S	0/6	/	TST170-DNA, TST170-RNA	91	2	0.022	6	6
5026/21	biliary tract cancer	40	MSI-S	0/6	/	TSO500-DNA, TST170-RNA	69	5	0.0725	1	1
18/22	biliary tract cancer	50	MSI-S	0/6	/	TST170-DNA, TST170-RNA	82	3	0.0366	2	2
454/22	biliary tract cancer	50	MSI-S	0/6	/	TST170-DNA, TST170-RNA	88	2	0.0227	4	4
1048/22	biliary tract cancer	10	MSI-S	0/6	/	TST170-DNA, TST170-RNA	92	2	0.0217	4	4
1776/22	biliary tract cancer	80-90	MSI-S	0/6	/	TST170-DNA, TST170-RNA	88	4	0.0455	4	4
2341/22	biliary tract cancer	50	MSI-L	2/6	/	TST170-DNA, TST170-RNA	92	1	0.0109	18	18
2856/22	biliary tract cancer	95	MSI-S	0/6	/	TST170-DNA, TST170-RNA	89	3	0.0337	4	4
2906/22	biliary tract cancer	90	MSI-H	6/6	/	TST170-DNA, TST170-RNA	89	9	0.1011	18	22
1340/21	biliary tract cancer	15	MSI-H	6/6	/	TST170-DNA, TST170-RNA	91	11	0.1209	30	30
3075/21	bone cancer	65	MSI-S	0/6	/	TSO500-DNA, TST170-RNA	101	5	0.0495	3	4
1137/22	breast cancer	90	MSI-S	0/6	/	TST170-DNA	87	2	0.023	10	12
1949/19	colorectal cancer	50	MSI-S	0/6	/	TST170-DNA	89	0	0	NA	NA
1976/19	colorectal cancer	60	MSI-S	0/6	/	TST170-DNA	92	2	0.0217	NA	NA
2070/19	colorectal cancer	90-95	MSI-S	0/6	intact MMR	TST170-DNA	89	1	0.0112	10	NA
2297/19	colorectal cancer	80	MSI-H	6/6	loss of MSH2/MSH6	TST170-DNA	92	21	0.2283	18	NA
2547/19	colorectal cancer	70	MSI-S	0/6	/	TST170-DNA	92	0	0	8	NA
2576/19	colorectal cancer	60	MSI-S	0/6	/	TST170-DNA	89	2	0.0225	10	NA
2739/19	colorectal cancer	90	MSI-S	0/6	/	TST170-DNA	89	1	0.0112	NA	NA
2965/19	colorectal cancer	80	MSI-S	0/6	intact MMR	TST170-DNA	86	3	0.0349	10	NA
424/20	colorectal cancer	60	MSI-S	0/6	/	TST170-DNA	86	3	0.0349	4	NA
429/20	colorectal cancer	80	MSI-S	0/6	intact MMR	TST170-DNA	91	5	0.0549	NA	NA
555/20	colorectal cancer	60-70	MSI-S	0/6	/	TST170-DNA	88	2	0.0227	NA	NA
753/20	colorectal cancer	50	MSI-S	0/6	/	TST170-DNA	91	4	0.044	NA	NA
782/20	colorectal cancer	30	MSI-S	0/6	/	TST170-DNA	88	1	0.0114	12	NA
964/20	colorectal cancer	90	MSI-S	0/6	/	TST170-DNA	89	5	0.0562	12	NA
1138/20	colorectal cancer	70-80	MSI-S	0/6	intact MMR	TST170-DNA	89	1	0.0112	6	NA
1140/20	colorectal cancer	70	MSI-S	0/6	intact MMR	TST170-DNA	92	4	0.0435	8	NA
1149/20	colorectal cancer	5	MSI-S	0/6	/	TST170-DNA	92	1	0.0109	NA	NA
1465/20	colorectal cancer	70	MSI-S	0/6	/	TST170-DNA	90	4	0.0444	8	NA
1480/20	colorectal cancer	80	MSI-S	0/6	/	TST170-DNA	87	5	0.0575	10	NA
1575/20	colorectal cancer	20	MSI-S	0/6	/	TST170-DNA	91	2	0.022	12	NA
1636/20	colorectal cancer	60	MSI-H	5/6	/	TST170-DNA	91	4	0.044	24	NA
1698/20	colorectal cancer	90	MSI-S	0/6	/	TST170-DNA	90	3	0.0333	2	NA
1765/20	colorectal cancer	50	MSI-H	6/6	/	TST170-DNA	92	9	0.0978	28	NA
1890/20	colorectal cancer	100	MSI-S	0/6	/	TST170-DNA	87	5	0.0575	4	NA
1892/20	colorectal cancer	95	MSI-S	0/6	/	TST170-DNA	88	4	0.0455	NA	NA
1943/20	colorectal cancer	30	MSI-S	0/6	/	TST170-DNA	88	5	0.0568	8	NA
2051/20	colorectal cancer	70	MSI-S	0/6	intact MMR	TST170-DNA	88	2	0.0227	6	NA
2149/20	colorectal cancer	80-90	MSI-H	6/6	loss of MLH1/PMS2	TST170-DNA	91	17	0.1868	22	NA
2186/20	colorectal cancer	75	MSI-S	0/6	intact MMR	TST170-DNA	91	4	0.044	4	NA
2214/20	colorectal cancer	70	MSI-H	5/6	/	TST170-RNA, TST170-DNA	89	1	0.0112	46	NA
2218/20	colorectal cancer	70	MSI-H	6/6	/	TST170-DNA	89	23	0.2584	42	NA
2303/20	colorectal cancer	60	MSI-S	0/6	intact MMR	TST170-DNA, TSO500-DNA	97	3	0.0309	337	NA
2349/20	colorectal cancer	80	MSI-S	0/6	intact MMR	TST170-DNA	92	3	0.0326	8	NA
2489/20	colorectal cancer	40	MSI-S	0/5	/	TST170-DNA, TST170-RNA	91	0	0	8	NA
2613/20	colorectal cancer	15	MSI-S	0/6	/	TST170-DNA, TST170-RNA	91	1	0.011	10	NA
2619/20	colorectal cancer	70	MSI-S	0/6	/	TST170-DNA, TST170-RNA	89	0	0	6	NA
2621/20	colorectal cancer	70	MSI-S	0/6	/	TST170-DNA, TST170-RNA	88	2	0.0227	4	NA
2640/20	colorectal cancer	90	MSI-S	0/6	/	TST170-DNA, TST170-RNA	87	1	0.0115	8	NA
2717/20	colorectal cancer	80	MSI-S	0/6	/	TST170-DNA, TST170-RNA	88	2	0.0227	16	NA
2765/20	colorectal cancer	80-90	MSI-S	0/6	intact MMR	TST170-DNA, TST170-RNA	79	2	0.0253	10	NA
2826/20	colorectal cancer	20	MSI-S	0/6	/	TST170-DNA, TST170-RNA	89	2	0.0225	0	NA
2828/20	colorectal cancer	80	MSI-S	0/6	/	TST170-DNA, TST170-RNA	91	1	0.011	10	NA
2836/20	colorectal cancer	100	MSI-S	0/6	intact MMR	TST170-DNA, TST170-RNA	88	4	0.0455	8	NA
2837/20	colorectal cancer	25	MSI-S	0/6	intact MMR	TST170-DNA	90	3	0.0333	4	NA
2857/20	colorectal cancer	30	MSI-H	6/6	/	TST170-DNA, TST170-RNA	89	6	0.0674	26	NA
2883/20	colorectal cancer	80	MSI-S	0/6	intact MMR	TST170-DNA, TST170-RNA	91	5	0.0549	10	NA
2898/20	colorectal cancer	60	MSI-S	0/6	/	TST170-DNA, TST170-RNA	90	2	0.0222	10	NA
2905/20	colorectal cancer	80	MSI-S	0/6	/	TST170-DNA, TST170-RNA	89	1	0.0112	16	16
2907/20	colorectal cancer	20	MSI-S	0/6	/	TST170-DNA, TST170-RNA	89	2	0.0225	2	2
2941/20	colorectal cancer	10	MSI-S	0/6	/	TST170-DNA, TST170-RNA	88	1	0.0114	8	8
2980/20	colorectal cancer	40	MSI-S	0/6	/	TST170-DNA, TST170-RNA	52	2	0.0385	8	12
2984/20	colorectal cancer	70	MSI-S	0/6	/	TSO500-DNA, TST170-RNA	96	7	0.0729	3	4
3055/20	colorectal cancer	50	MSI-S	0/6	/	TST170-DNA, TST170-RNA	92	1	0.0109	0	0
3060/20	colorectal cancer	80	MSI-S	0/6	/	TST170-DNA, TST170-RNA	91	2	0.022	16	16
3174/20	colorectal cancer	60-70	MSI-S	0/6	intact MMR	TST170-DNA, TST170-RNA	91	2	0.022	10	10
3202/20	colorectal cancer	60	MSI-S	0/6	intact MMR	TST170-DNA, TST170-RNA	92	4	0.0435	14	14
3268/20	colorectal cancer	40	MSI-S	0/6	/	TST170-DNA, TST170-RNA	92	1	0.0109	12	12
3269/20	colorectal cancer	70	MSI-S	0/6	intact MMR	TST170-DNA, TST170-RNA	91	2	0.022	8	8
37/21	colorectal cancer	10	MSI-S	0/6	/	TST170-DNA, TST170-RNA	90	1	0.0111	NA due to low % of TC	NA due to low % of TC
111/21	colorectal cancer	30	MSI-S	0/6	/	TST170-DNA, TST170-RNA	86	2	0.0233	12	12
115/21	colorectal cancer	90	MSI-S	0/6	intact MMR	TST170-DNA, TST170-RNA	91	1	0.011	6	6
126/21	colorectal cancer	70	MSI-H	6/6	loss of MLH1/PMS2	TST170-DNA, TST170-RNA	86	11	0.1279	20	22
138/21	colorectal cancer	75	MSI-S	0/6	intact MMR	TSO500-DNA, TST170-RNA	109	4	0.0367	5	9
225/21	colorectal cancer	80	MSI-S	0/6	/	TST170-DNA, TST170-RNA	89	6	0.0674	6	6
226/21	colorectal cancer	20	MSI-S	0/6	/	TST170-DNA, TST170-RNA	68	6	0.0882	2	2
228/21	colorectal cancer	60-70	MSI-S	0/6	/	TST170-DNA, TST170-RNA	91	2	0.022	10	12
229/21	colorectal cancer	15-20	MSI-S	0/6	/	TST170-DNA, TST170-RNA	91	2	0.022	NA due to low % of TC	NA due to low % of TC
367/21	colorectal cancer	20	MSI-S	0/6	/	TST170-DNA, TST170-RNA	89	2	0.0225	16	16
400/21	colorectal cancer	98	MSI-S	0/6	/	TST170-DNA, TST170-RNA	89	2	0.0225	10	10
588/21	colorectal cancer	90	MSI-H	6/6	/	TST170-DNA, TST170-RNA	92	32	0.3478	82	108
615/21	colorectal cancer	70-80	MSI-S	0/6	intact MMR	TST170-DNA, TST170-RNA	91	2	0.022	14	16
621/21	colorectal cancer	70	MSI-S	0/6	intact MMR	TST170-DNA, TST170-RNA	92	1	0.0109	2	2
677/21	colorectal cancer	70	MSI-S	0/6	intact MMR	TST170-DNA, TST170-RNA	88	3	0.0341	4	6
726/21	colorectal cancer	70-80	MSI-H	6/6	loss of MLH1/PMS2	TST170-DNA, TST170-RNA	89	15	0.1685	36	36
727/21	colorectal cancer	80-90	MSI-S	0/6	intact MMR	TST170-DNA, TST170-RNA	92	3	0.0326	4	4
742/21	colorectal cancer	50	MSI-S	0/6	/	TST170-DNA, TST170-RNA	83	4	0.0482	10	12
892/21	colorectal cancer	80	MSI-S	0/6	/	TST170-DNA, TST170-RNA	88	3	0.0341	4	4
936/21	colorectal cancer	5	MSI-L	1/6	/	TST170-DNA, TST170-RNA	92	unsuitable for MSI and TMB analysis
1002/21	colorectal cancer	100	MSI-S	0/6	/	TST170-DNA, TST170-RNA	92	0	0	8	10
1029/21	colorectal cancer	40	MSI-S	0/6	intact MMR	TST170-DNA, TST170-RNA	90	5	0.0556	2	4
1228/21	colorectal cancer	70	MSI-S	0/6	/	TST170-DNA, TST170-RNA	91	2	0.022	6	6
1230/21	colorectal cancer	30	MSI-S	0/6	/	TST170-DNA, TST170-RNA	88	3	0.0341	8	8
1264/21	colorectal cancer	80	MSI-S	0/6	intact MMR	TST170-DNA, TST170-RNA, TSO500-DNA	92	2	0.0217	204	243	POLE mutation detected
1372/21	colorectal cancer	50	MSI-S	0/6	/	TSO500-DNA, TST170-RNA	95	4	0.0421	13	17
1388/21	colorectal cancer	70	MSI-S	0/6	/	TST170-DNA, TST170-RNA	89	0	0	14	14
1441/21	colorectal cancer	60	MSI-S	0/6	intact MMR	TST170-DNA, TST170-RNA	88	2	0.0227	10	10
1541/21	colorectal cancer	99	MSI-L	1/6	/	TST170-DNA, TST170-RNA	91	2	0.022	6	6
1544/21	colorectal cancer	70	MSI-S	0/6	/	TST170-DNA, TST170-RNA	88	0	0	12	12
1602/21	colorectal cancer	90	MSI-S	0/6	/	TST170-DNA, TST170-RNA	92	1	0.0109	4	4
1672/21	colorectal cancer	70	MSI-S	0/6	/	TST170-DNA, TST170-RNA	91	1	0.011	8	8
1716/21	colorectal cancer	40	MSI-S	0/6	/	TST170-DNA, TST170-RNA	88	4	0.0455	4	4
1750/21	colorectal cancer	80	MSI-S	0/6	/	TST170-DNA, TST170-RNA	87	1	0.0115	8	8
1752/21	colorectal cancer	70	MSI-S	0/6	intact MMR	TST170-DNA, TST170-RNA	90	1	0.0111	10	10
1764/21	colorectal cancer	50	MSI-S	0/6	intact MMR	TST170-DNA, TST170-RNA	91	2	0.022	14	14
1780/21	colorectal cancer	70	MSI-S	0/6	/	TST170-DNA, TST170-RNA	87	1	0.0115	8	8
1953/21	colorectal cancer	20	MSI-L	1/6	/	TST170-DNA, TST170-RNA	90	4	0.0444	6	8
1971/21	colorectal cancer	80	MSI-S	0/6	intact MMR	TST170-DNA, TST170-RNA	88	1	0.0114	12	12
1982/21	colorectal cancer	30	MSI-S	0/6	/	TSO500-DNA, TST170-RNA	72	2	0.0278	8	8
2056/21	colorectal cancer	60-70	MSI-S	0/6	/	TST170-DNA, TST170-RNA	88	2	0.0227	10	10
2058/21	colorectal cancer	60	MSI-H	6/6	/	TST170-DNA, TST170-RNA	92	10	0.1087	44	48
2111/21	colorectal cancer	>90	MSI-S	0/6	/	TST170-DNA, TST170-RNA	88	2	0.0227	16	16
2202/21	colorectal cancer	20	MSI-S	0/6	/	TST170-DNA, TST170-RNA	90	6	0.0667	6	6
2211/21	colorectal cancer	30	MSI-S	0/6	/	TST170-DNA, TST170-RNA	89	3	0.0337	10	10
2287/21	colorectal cancer	65	MSI-S	0/6	/	TST170-DNA, TST170-RNA	92	2	0.0217	14	14
2315/21	colorectal cancer	60-70	MSI-S	0/6	/	TST170-DNA, TST170-RNA	91	4	0.044	2	2
2372/21	colorectal cancer	15	MSI-S	0/6	/	TST170-DNA, TST170-RNA	89	5	0.0562	4	4
2456/21	colorectal cancer	20	MSI-S	0/6	/	TST170-DNA, TST170-RNA	91	2	0.022	12	12
2544/21	colorectal cancer	80	MSI-S	0/6	intact MMR	TST170-DNA, TST170-RNA	88	2	0.0228	6	6
2609/21	colorectal cancer	50	MSI-S	0/6	/	TST170-DNA, TST170-RNA	92	2	0.0217	4	4
2611/21	colorectal cancer	80	MSI-S	0/6	/	TST170-DNA, TST170-RNA	92	3	0.0326	8	8
2713/21	colorectal cancer	100	MSI-S	0/6	/	TST170-DNA, TST170-RNA	91	1	0.011	8	8
2723/21	colorectal cancer	>80	MSI-S	0/6	/	TST170-DNA, TST170-RNA	89	5	0.0562	6	8
2755/21	colorectal cancer	10	MSI-S	0/6	/	TSO500-DNA, TST170-RNA	115	4	0.0348	10	10
2853/21	colorectal cancer	25	MSI-S	0/6	/	TST170-DNA, TST170-RNA	89	1	0.0112	8	8
2854/21	colorectal cancer	20	MSI-S	0/6	/	TST170-DNA, TST170-RNA	92	2	0.0217	8	8
2894/21	colorectal cancer	80	MSI-S	0/6	/	TST170-DNA, TST170-RNA	90	1	0.0111	4	4
3146/21	colorectal cancer	20	MSI-S	0/6	/	TST170-DNA, TST170-RNA	80	1	0.0125	10	10
3402/21	colorectal cancer	20	MSI-S	0/6	/	TST170-DNA, TST170-RNA	86	2	0.0233	10	10
3502/21	colorectal cancer	10	MSI-H	6/6	/	TST170-DNA, TST170-RNA	91	3	0.033	4	4
3521/21	colorectal cancer	20	MSI-S	0/6	/	TST170-DNA, TST170-RNA	91	3	0.033	8	8
3587/21	colorectal cancer	70	MSI-S	0/6	intact MMR	TST170-DNA, TST170-RNA	92	7	0.0761	8	8
3590/21	colorectal cancer	75	MSI-S	0/6	intact MMR	TST170-DNA, TST170-RNA	88	2	0.0227	8	8
3624/21	colorectal cancer	50	MSI-S	0/6	/	TST170-DNA, TST170-RNA	91	4	0.044	10	10
3691/21	colorectal cancer	40	MSI-S	0/6	intact MMR	TST170-DNA, TST170-RNA	91	0	0	12	12
3692/21	colorectal cancer	80	MSI-S	0/6	intact MMR	TST170-DNA, TST170-RNA	91	1	0.011	8	8
3736/21	colorectal cancer	50	MSI-S	0/6	intact MMR	TST170-DNA, TST170-RNA	90	2	0.0222	6	8
3737/21	colorectal cancer	90	MSI-S	0/6	/	TST170-DNA, TST170-RNA	88	2	0.0227	8	8
3738/21	colorectal cancer	95	MSI-S	0/6	/	TST170-DNA, TST170-RNA	92	2	0.0217	12	14
3864/21	colorectal cancer	80	MSI-S	0/6	/	TST170-DNA, TST170-RNA	92	5	0.0543	10	10
3951/21	colorectal cancer	50	MSI-S	0/6	intact MMR	TST170-DNA, TST170-RNA	88	1	0.0114	8	8
3952/21	colorectal cancer	40	MSI-S	0/6	/	TST170-DNA, TST170-RNA	85	3	0.0353	10	10
4099/21	colorectal cancer	70	MSI-S	0/6	/	TST170-DNA, TST170-RNA	91	3	0.033	8	8
4132/21	colorectal cancer	50	MSI-S	0/6	/	TST170-DNA, TST170-RNA	78	5	0.0641	6	6
4257/21	colorectal cancer	90	MSI-S	0/6	/	TST170-DNA, TST170-RNA	88	4	0.0455	10	10
4272/21	colorectal cancer	60-70	MSI-S	0/6	/	TST170-DNA, TST170-RNA	92	0	0	14	14
4371/21	colorectal cancer	85	MSI-S	0/6	/	TST170-DNA, TST170-RNA	86	1	0.0116	10	10
4385/21	colorectal cancer	20	MSI-S	0/6	/	TST170-DNA, TST170-RNA	92	2	0.0217	10	12
4389/21	colorectal cancer	80	MSI-S	0/6	intact MMR	TST170-DNA, TST170-RNA	89	1	0.0112	10	12
4405/21	colorectal cancer	90	MSI-S	0/6	/	TST170-DNA, TST170-RNA	65	1	0.0154	8	8
4461/21	colorectal cancer	95	MSI-S	0/6	/	TST170-DNA, TST170-RNA	89	2	0.0225	8	8
4980/21	colorectal cancer	90	MSI-S	0/6	intact MMR	TST170-DNA, TST170-RNA	81	3	0.037	10	10
5035/21	colorectal cancer	0	MSI-S	0/6	/	TST170-DNA, TST170-RNA	85	3	0.0353	10	10
17/22	colorectal cancer	30	MSI-S	0/6	/	TST170-DNA, TST170-RNA	81	3	0.037	4	6
31/22	colorectal cancer	95	MSI-S	0/6	/	TST170-DNA, TST170-RNA	81	4	0.0494	4	4
61/22	colorectal cancer	60-70	MSI-L	1/6	/	TST170-DNA, TST170-RNA	92	1	0.0109	14	16
163/22	colorectal cancer	40	MSI-S	0/6	/	TST170-DNA, TST170-RNA	91	5	0.0549	6	10
241/22	colorectal cancer	90	MSI-S	0/6	/	TST170-DNA, TST170-RNA	80	0	0	8	8
271/22	colorectal cancer	90	MSI-S	0/6	/	TST170-DNA, TST170-RNA	73	5	0.0685	6	6
452/22	colorectal cancer	45	MSI-S	0/6	/	TST170-DNA, TST170-RNA	91	1	0.011	8	8
456/22	colorectal cancer	85	MSI-S	0/6	intact MMR	TST170-DNA, TST170-RNA	92	1	0.0109	12	14
474/22	colorectal cancer	75	MSI-S	0/6	/	TSO500-DNA, TST170-RNA	100	3	0.03	11	12
519/22	colorectal cancer	20-30	MSI-S	0/6	/	TST170-DNA, TST170-RNA	92	2	0.0217	6	6
559/22	colorectal cancer	70	MSI-S	0/6	/	TST170-DNA, TST170-RNA	85	0	0	4	4
577/22	colorectal cancer	40	MSI-S	0/6	/	TST170-DNA, TST170-RNA	92	1	0.0109	4	4
579/22	colorectal cancer	40	MSI-S	0/6	/	TST170-DNA, TST170-RNA	90	3	0.0333	6	6
845/22	colorectal cancer	90	MSI-S	0/6	/	TST170-DNA, TST170-RNA	90	1	0.0111	10	10
902/22	colorectal cancer	95	MSI-H	6/6	loss of MSH2/MSH6	TST170-DNA, TST170-RNA	83	13	0.1566	38	40
965/22	colorectal cancer	44691	MSI-S	0/6	/	TST170-DNA, TST170-RNA	89	3	0.0337	4	4
1001/22	colorectal cancer	85	MSI-S	0/6	/	TST170-DNA, TST170-RNA	81	3	0.037	8	8
1077/22	colorectal cancer	90	MSI-S	0/6	/	TST170-DNA, TST170-RNA	87	2	0.023	4	4
1080/22	colorectal cancer	60	MSI-S	0/6	/	TST170-DNA, TST170-RNA	92	1	0.0109	8	8
1087/22	colorectal cancer	70	MSI-S	0/6	/	TST170-DNA, TST170-RNA	83	3	0.0361	2	2
1098/22	colorectal cancer	70	MSI-S	0/6	/	TST170-DNA, TST170-RNA	91	5	0.0549	8	8
1176/22	colorectal cancer	60-70	MSI-S	0/6	/	TST170-DNA, TST170-RNA	90	2	0.0222	6	6
1193/22	colorectal cancer	50	MSI-S	0/6	intact MMR	TST170-DNA, TST170-RNA	89	2	0.0225	4	4
1194/22	colorectal cancer	50	MSI-S	0/6	/	TST170-DNA, TST170-RNA	92	1	0.0109	8	8
1256/22	colorectal cancer	70	MSI-H	6/6	/	TST170-DNA	92	4	0.0435	16	20
1275/22	colorectal cancer	70	MSI-S	0/6	/	TST170-DNA, TST170-RNA	89	2	0.0225	10	10
1342/22	colorectal cancer	30	MSI-S	0/6	/	TST170-DNA, TST170-RNA	90	4	0.0444	12	12
1409/22	colorectal cancer	75	MSI-S	0/6	/	TST170-DNA, TST170-RNA	89	2	0.0225	10	12
1424/22	colorectal cancer	15-20	MSI-S	0/6	/	TST170-DNA, TST170-RNA	88	2	0.0227	8	10
1472/22	colorectal cancer	30	MSI-S	0/6	/	TST170-DNA, TST170-RNA	91	3	0.033	6	6
1521/22	colorectal cancer	50	MSI-S	0/6	/	TST170-DNA, TST170-RNA	91	2	0.022	8	10
1586/22	colorectal cancer	80	MSI-H	6/6	/	TST170-DNA	79	15	0.1899	66	64
1831/22	colorectal cancer	75	MSI-H	6/6	loss of MSH2/MSH6	TST170-DNA	91	3	0.033	42	46
1886/22	colorectal cancer	30	MSI-S	0/6	/	TST170-DNA, TST170-RNA	90	5	0.056	6	8
1890/22	colorectal cancer	90	MSI-S	0/6	/	TST170-DNA, TST170-RNA	90	0	0	10	10
1905/22	colorectal cancer	60	MSI-H	6/6	/	TST170-DNA	82	13	0.1585	46	50
1922/22	colorectal cancer	90	MSI-L	1/6	/	TST170-DNA, TST170-RNA	88	1	0.0114	12	16
1925/22	colorectal cancer	90	MSI-S	0/6	/	TST170-DNA, TST170-RNA	89	3	0.037	4	4
2004/22	colorectal cancer	80	MSI-S	0/6	/	TST170-DNA, TST170-RNA	88	3	0.0341	6	6
2022/22	colorectal cancer	90	MSI-S	0/6	intact MMR	TST170-DNA, TST170-RNA	79	7	0.0886	10	10
2033/22	colorectal cancer	70	MSI-S	0/6	/	TST170-DNA, TST170-RNA	86	7	0.0814	6	6
2145/22	colorectal cancer	40	MSI-S	0/6	/	TST170-DNA, TST170-RNA	86	3	0.0349	10	10
2252/22	colorectal cancer	100	MSI-S	0/6	/	TST170-DNA, TST170-RNA	91	3	0.033	6	6
2521/22	colorectal cancer	90	MSI-S	0/6	/	TST170-DNA, TST170-RNA	83	5	0.0602	8	8
2523/22	colorectal cancer	70	MSI-S	0/6	/	TST170-DNA, TST170-RNA	89	3	0.0337	6	8
2539/22	colorectal cancer	40	MSI-S	0/6	/	TST170-DNA, TST170-RNA	88	6	0.0682	8	16
2554/22	colorectal cancer	80	MSI-S	0/6	/	TST170-DNA, TST170-RNA	91	1	0.011	18	18
2761/22	colorectal cancer	100	MSI-S	0/6	/	TST170-DNA, TST170-RNA	88	6	0.0682	12	12
2834/22	colorectal cancer	30	MSI-S	0/6	/	TST170-DNA, TST170-RNA	92	3	0.0326	12	12
2837/22	colorectal cancer	75	MSI-S	0/6	/	TST170-DNA, TST170-RNA	91	3	0.033	10	10
2861/22	colorectal cancer	30	MSI-S	0/6	/	TST170-DNA, TST170-RNA	87	4	0.046	14	14
2939/22	colorectal cancer	95	MSI-H	6/6	loss of MLH1/PMS2	TST170-DNA, TST170-RNA	87	17	0.1954	54	60
2951/22	colorectal cancer	30	MSI-S	0/6	/	TST170-DNA, TST170-RNA	90	5	0.0556	8	8
2981/22	colorectal cancer	60-70	MSI-S	0/6	/	TST170-DNA, TST170-RNA	88	0	0	8	8
2983/22	colorectal cancer	80	MSI-S	0/6	/	TST170-DNA, TST170-RNA	87	3	0.0345	8	10
3079/22	colorectal cancer	60	MSI-S	0/6	intact MMR	TST170-DNA, TST170-RNA	92	5	0.0543	4	6
3100/22	colorectal cancer	5	MSI-S	0/6	/	TST170-DNA, TST170-RNA	80	7	0.0875	6	6
3175/22	colorectal cancer	70	MSI-S	0/6	/	TST170-DNA, TST170-RNA	90	2	0.0222	4	4
3176/22	colorectal cancer	80	MSI-S	0/6	/	TST170-DNA, TST170-RNA	82	11	0.1341	4	4
1554/22	endometrial cancer	90	MSI-H	4/6	loss of MSH2/MSH6	TSO500-DNA	78	19	0.2436	33	36
1555/22	endometrial cancer	100	MSI-H	4/6	loss of MSH2/MSH6	TSO500-DNA	118	28	0.2373	28	38
1834/22	endometrial cancer	80	MSI-H	5/5	loss of MSH2/MSH6	TST170-DNA	88	5	0.0568	32	32
1657/21	esophageal cancer	70	MSI-S	0/6	/	TST170-DNA	76	2	0.0263	12	12
220/22	esophageal cancer	30	MSI-S	0/6	/	TST170-DNA, TST170-RNA	91	4	0.044	8	8
2171/22	esophageal cancer	95	MSI-S	0/6	/	TST170-DNA, TST170-RNA	92	4	0.0435	2	2
2369/20	gastric cancer	30	MSI-S	0/6	/	TST170-DNA	89	2	0.0225	0	NA
2370/20	gastric cancer	10	MSI-S	0/6	/	TST170-DNA	92	4	0.0435	2	NA
2623/20	gastric cancer	40-50	MSI-L	1/6	/	TST170-DNA, TST170-RNA	92	2	0.0217	6	NA
428/21	gastric cancer	20	MSI-S	0/6	/	TST170-DNA	87	2	0.023	6	6
800/21	gastric cancer	100	MSI-S	0/6	/	TST170-DNA, TST170-RNA	90	1	0.0111	12	12
1365/21	gastric cancer	25	MSI-S	0/6	/	TST170-DNA, TST170-RNA	91	3	0.033	6	6
2000/21	gastric cancer	95	MSI-S	0/6	/	TSO500-DNA, TST170-RNA	51	0	0	4	6
2099/21	gastric cancer	100	MSI-S	0/6	/	TSO500-DNA, TST170-RNA	105	7	0.0667	4	5
3594/21	gastric cancer	50	MSI-S	0/6	/	TST170-DNA, TST170-RNA	91	6	0.0659	6	6
5004/21	gastric cancer	50	MSI-S	0/6	intact MMR	TST170-DNA, TST170-RNA	84	4	0.0476	6	6
59/22	gastric cancer	80	MSI-S	0/6	/	TST170-DNA, TST170-RNA	91	2	0.022	6	6
221/22	gastric cancer	75	MSI-S	0/6	/	TST170-DNA, TST170-RNA	92	1	0.0109	10	10
222/22	gastric cancer	90	MSI-S	0/6	/	TST170-DNA, TST170-RNA	91	2	0.022	2	2
1904/22	gastric cancer	70	MSI-S	0/6	intact MMR	TST170-DNA, TST170-RNA	89	3	0.037	8	8
2169/22	gastric cancer	5-10	MSI-S	0/6	/	TST170-DNA, TST170-RNA	91	1	0.011	2	2
2957/22	gastric cancer	vsaj 80	MSI-S	0/6	/	TST170-DNA, TST170-RNA	91	4	0.044	14	14
2570/20	malignant melanoma	80	MSI-L	1/6	/	TST170-DNA	88	3	0.0341	10	NA
2407/20	origo ignota	90	MSI-S	0/6	/	TST170-DNA, TST170-RNA	88	2	0.0227	2	NA
2480/20	origo ignota	100	MSI-S	0/6	/	TST170-DNA, TST170-RNA	88	1	0.0114	6	NA
1591/20	pancreatic cancer	80	MSI-S	0/6	loss of MLH1/PMS2	TST170-DNA	88	0	0	NA	NA
2882/20	pancreatic cancer	20	MSI-S	0/6	/	TST170-DNA, TST170-RNA	89	1	0.0112	2	NA
2910/20	pancreatic cancer	90	MSI-S	0/6	/	TSO500-DNA, TST170-RNA	72	5	0.0694	3	5
2981/20	pancreatic cancer	60	MSI-S	0/6	/	TST170-DNA, TST170-RNA	87	2	0.023	8	8
3131/20	pancreatic cancer	30	MSI-S	0/6	/	TST170-DNA, TST170-RNA	88	2	0.0227	6	6
1310/21	pancreatic cancer	70	MSI-S	0/6	/	TST170-DNA, TST170-RNA	90	4	0.0444	2	2
1585/21	pancreatic cancer	70	MSI-S	0/6	/	TSO500-DNA, TST170-RNA	84	3	0.0357	3	3
2693/21	pancreatic cancer	30	MSI-S	0/6	/	TSO500-DNA, TST170-RNA	102	2	0.0196	0	0
3932/21	pancreatic cancer	55	MSI-S	0/6	intact MMR	TSO500-DNA, TST170-RNA	91	3	0.033	0	0
2937/22	pancreatic cancer	60	MSI-S	0/6	/	TST170-DNA, TST170-RNA	88	4	0.0455	4	4
2952/22	pancreatic cancer	70	MSI-S	0/6	/	TST170-DNA, TST170-RNA	88	4	0.0455	6	6
3181/22	pancreatic cancer	90	MSI-L	1/6	/	TST170-DNA, TST170-RNA	92	3	0.0326	2	2
2417/19	penile cancer	70	MSI-S	0/6	/	TST170-DNA	91	1	0.011	NA	NA
2639/20	prostate cancer	80	MSI-S	0/6	/	TST170-DNA	88	6	0.0682	0	NA
2644/20	prostate cancer	70	MSI-H	6/6	loss of MSH2/MSH6	TST170-DNA	92	16	0.1739	36	NA
3189/20	prostate cancer	60	MSI-S	0/6	/	TST170-DNA, TST170-RNA	91	0	0	2	2
3346/20	prostate cancer	100	MSI-S	0/6	/	TST170-DNA	82	3	0.0366	8	8
3500/20	prostate cancer	80	MSI-S	0/6	/	TST170-DNA	91	1	0.011	NA	NA
27/21	prostate cancer	70-80	MSI-L	2/6	/	TST170-DNA	92	2	0.0217	0	0
414/21	prostate cancer	80	MSI-S	0/6	/	TST170-DNA	91	1	0.011	4	4
453/21	prostate cancer	90	MSI-S	0/6	/	TST170-DNA	92	2	0.0217	0	0
749/21	prostate cancer	80	MSI-S	0/6	/	TST170-DNA	92	0	0	2	2
782/21	prostate cancer	70	MSI-S	0/6	/	TST170-DNA	86	2	0.0233	0	2
883/21	prostate cancer	60	MSI-S	0/6	/	TST170-DNA	91	3	0.033	2	2
1145/21	prostate cancer	>60	MSI-H	4/6	/	TST170-DNA, TST170-RNA	92	13	0.1413	34	34
1163/21	prostate cancer	40	MSI-S	0/6	/	TST170-DNA, TST170-RNA	91	2	0.022	NA	NA
1165/21	prostate cancer	70	MSI-H	6/6	/	TST170-DNA	92	8	0.087	36	48
1586/21	prostate cancer	60	MSI-S	0/6	/	TST170-DNA	92	3	0.0326	2	2
2243/21	prostate cancer	85	MSI-S	0/6	/	TST170-DNA	91	2	0.022	2	2
2246/21	prostate cancer	50	MSI-S	0/5	/	TST170-DNA	92	1	0.0109	6	6
2875/21	prostate cancer	70	MSI-S	0/6	/	TST170-DNA	91	2	0.022	4	4
3012/21	prostate cancer	70	MSI-S	0/6	/	TST170-DNA	91	2	0.022	0	0
3142/21	prostate cancer	95	MSI-S	0/6	/	TST170-DNA	91	1	0.011	2	4
3144/21	prostate cancer	80	MSI-S	0/6	/	TST170-DNA	92	2	0.0217	0	0
4236/21	prostate cancer	30	MSI-S	0/6	/	TST170-DNA	92	3	0.0326	2	2
4408/21	prostate cancer	90	MSI-S	0/6	/	TST170-DNA	91	0	0	4	4
4648/21	prostate cancer	80	MSI-S	0/6	/	TST170-DNA	92	2	0.0217	0	2
44/22	prostate cancer	40	MSI-S	0/6	/	TSO500-DNA	101	0	0	0	0
90/22	prostate cancer	85	MSI-S	0/6	/	TST170-DNA	91	4	0.044	2	2
195/22	prostate cancer	20	MSI-S	0/6	/	TST170-DNA	92	0	0	2	2
351/22	prostate cancer	80	MSI-S	0/6	/	TST170-DNA, TST170-RNA	92	2	0.0217	0	0
355/22	prostate cancer	60	MSI-S	0/6	/	TST170-DNA	91	1	0.011	2	2
412/22	prostate cancer	65	MSI-S	0/6	/	TST170-DNA	88	2	0.0227	4	6
414/22	prostate cancer	70	MSI-S	0/6	/	TST170-DNA	92	2	0.0217	0	0
416/22	prostate cancer	90	MSI-S	0/6	/	TST170-DNA	92	1	0.0109	2	2
694/22	prostate cancer	65	MSI-S	0/6	/	TST170-DNA	87	3	0.0345	6	8
709/22	prostate cancer	90	MSI-S	0/6	/	TST170-DNA	83	4	0.0482	0	0
787/22	prostate cancer	90	MSI-S	0/6	/	TST170-DNA	88	4	0.0455	4	4
1065/22	prostate cancer	80	MSI-S	0/6	/	TST170-DNA	92	2	0.0217	8	8
1291/22	prostate cancer	70	MSI-S	0/6	/	TST170-DNA	90	2	0.0222	2	2
1314/22	prostate cancer	>95	MSI-S	0/6	/	TST170-DNA	91	2	0.022	2	2
1423/22	prostate cancer	80	MSI-H	5/6	/	TST170-DNA	92	9	0.0978	14	16
1528/22	prostate cancer	80	MSI-H	6/6	/	TSO500-DNA	120	34	0.283333	75	95
1755/22	prostate cancer	70	MSI-S	0/6	/	TST170-DNA	92	3	0.0326	4	4
1882/22	prostate cancer	60	MSI-S	0/6	/	TST170-DNA	91	3	0.033	8	10
1884/22	prostate cancer	60	MSI-S	0/6	/	TST170-DNA, TST170-RNA	91	2	0.022	4	4
1888/22	prostate cancer	90	MSI-S	0/6	/	TST170-DNA	88	5	0.0568	6	6
1932/22	prostate cancer	100	MSI-S	0/6	/	TST170-DNA	90	3	0.0333	4	6
1980/22	prostate cancer	80	MSI-S	0/6	/	TST170-DNA	91	6	0.0659	8	10
1982/22	prostate cancer	80	MSI-S	0/6	/	TST170-DNA	91	1	0.011	6	6
2095/22	prostate cancer	70	MSI-S	0/6	/	TST170-DNA	91	2	0.022	6	8
2117/22	prostate cancer	50	MSI-S	0/6	/	TST170-DNA	91	4	0.044	0	0
2259/22	prostate cancer	100	MSI-S	0/6	/	TST170-DNA	91	2	0.022	8	8
2308/22	prostate cancer	70	MSI-S	0/6	/	TST170-DNA	91	3	0.033	6	6
2356/22	prostate cancer	65	MSI-S	0/6	/	TST170-DNA	83	3	0.0361	4	6
2357/22	prostate cancer	10	MSI-S	0/6	/	TST170-DNA	83	1	0.012	4	4
2358/22	prostate cancer	10	MSI-S	0/6	/	TST170-DNA	84	1	0.0119	6	6
2651/22	prostate cancer	80	MSI-S	0/6	/	TST170-DNA	89	6	0.0674	8	8
2916/22	prostate cancer	80	MSI-S	0/6	/	TST170-DNA	91	3	0.033	8	8
3156/22	prostate cancer	100	MSI-S	0/6	/	TST170-DNA	92	3	0.0326	22	26
3245/21	prostate cancer	50	MSI-S	0/6	/	TST170-DNA	77	7	0.0909	0	0
990/21	urothelial cancer	70	MSI-S	0/6	/	TST170-DNA, TST170-RNA	92	2	0.0217	16	22
1027/21	urothelial cancer	80	MSI-S	0/6	/	TST170-DNA, TST170-RNA	92	0	0	12	12
5019/21	urothelial cancer	60	MSI-S	0/6	/	TST170-DNA, TST170-RNA	91	4	0.044	8	10
