# Supplementary material for: Real-World Evaluation of Microsatellite Instability Detection via Targeted NGS Panels in Routine Molecular Diagnostics
Source: Int J Mol Sci. 2025 Jul 24;26(15):7138. doi: 10.3390/ijms26157138 (PMC12345863; doi:10.3390/ijms26157138)
Supplement: Supplementary file 1 [file ijms-26-07138-s001.zip › Table S2-MMR genes alterations.xlsx]

## Sheet: MSI-H and MMR alterations
Patient no.	Diagnosis	% of tumor cells	MSI-PCR result	no. of changed genetic markers	IHC result MMR status	NGS panel	MSI - NGS: Usable MSI Sites	Total MSI Sites Unstable	MSI score (Percent Unstable MSI Sites)	TMB NS	TMB NS+S	MMR gene alteration in tumor sample	BRAF V600E mutation
2906/22	biliary tract cancer	90	MSI-H	6/6	/	TST170-DNA, TST170-RNA	89	9	0.1011	18	22	MLH1 promoter hypermethylation	no
1340/21	biliary tract cancer	15	MSI-H	6/6	/	TST170-DNA, TST170-RNA	91	11	0.1209	30	30	MLH1:c.589-2A>G p.?; MSH6:c.3261delC p.(Phe1088Serfs*2)	no
2297/19	colorectal cancer	80	MSI-H	6/6	loss of MSH2/MSH6	TST170-DNA	92	21	0.2283	18	NA	MSH2:c.561_569del p.(Glu188_Leu190del)	no
1636/20	colorectal cancer	60	MSI-H	5/6	/	TST170-DNA	91	4	0.044	24	NA	MLH1 promoter hypermethylation	no
1765/20	colorectal cancer	50	MSI-H	6/6	/	TST170-DNA	92	9	0.0978	28	NA	MLH1 promoter hypermethylation	no
2149/20	colorectal cancer	80-90	MSI-H	6/6	loss of MLH1/PMS2	TST170-DNA	91	17	0.1868	22	NA	MLH1:c.1852_1854delAAG p.(Lys618del)	no
2214/20	colorectal cancer	70	MSI-H	5/6	/	TST170-RNA, TST170-DNA	89	1	0.0112	46	NA	MSH2: deletion of exons 1-6 c.(?_-1)_(1076+1_1077-1)del p.?	no
2218/20	colorectal cancer	70	MSI-H	6/6	/	TST170-DNA	89	23	0.2584	42	NA	MSH2: whole gene deletion c.(?_-1)_(*1_?)del p.?; MSH6: whole gene deletion c.(?_-1)_(*1_?)del p.?	no
2857/20	colorectal cancer	30	MSI-H	6/6	/	TST170-DNA, TST170-RNA	89	6	0.0674	26	NA	MLH1 promoter hypermethylation	yes
126/21	colorectal cancer	70	MSI-H	6/6	loss of MLH1/PMS2	TST170-DNA, TST170-RNA	86	11	0.1279	20	22	MLH1 promoter hypermethylation	yes
588/21	colorectal cancer	90	MSI-H	6/6	/	TST170-DNA, TST170-RNA	92	32	0.3478	82	108	MLH1:c.790+1G>A p.?	no
726/21	colorectal cancer	70-80	MSI-H	6/6	loss of MLH1/PMS2	TST170-DNA, TST170-RNA	89	15	0.1685	36	36	MLH1:c.1731G>A p.(Ser577=)	no
2058/21	colorectal cancer	60	MSI-H	6/6	/	TST170-DNA, TST170-RNA	92	10	0.1087	44	48	MSH2:c.687del p.(Ala230Leufs*16); MSH2:c.943-2A>G p.?	no
3502/21	colorectal cancer	10	MSI-H	6/6	/	TST170-DNA, TST170-RNA	91	3	0.033	4	4	MLH1 promoter hypermethylation	no
902/22	colorectal cancer	95	MSI-H	6/6	loss of MSH2/MSH6	TST170-DNA, TST170-RNA	83	13	0.1566	38	40	MSH2:c.186_187del p.(Val63Aspfs*18); MSH2:c.876dup p.(Thr293Tyrfs*3)	no
1256/22	colorectal cancer	70	MSI-H	6/6	/	TST170-DNA	92	4	0.0435	16	20	MLH1 promoter hypermethylation	yes
1586/22	colorectal cancer	80	MSI-H	6/6	/	TST170-DNA	79	15	0.1899	66	64	MSH6 c.3261dup p.(Phe1088Leufs*5); MLH1 promoter hypermethylation	yes
1831/22	colorectal cancer	75	MSI-H	6/6	loss of MSH2/MSH6	TST170-DNA	91	3	0.033	42	46	MSH2:c.727_729delins p.(Arg243Valfs*3); MSH6:c.3261dup p.(Phe1088Leufs*5)	no
1905/22	colorectal cancer	60	MSI-H	6/6	/	TST170-DNA	82	13	0.1585	46	50	MSH2:c.561_569del p.(Glu188_Leu190del); MSH2:c.1705_1706del p.(Glu569Ilefs*2)	no
2939/22	colorectal cancer	95	MSI-H	6/6	loss of MLH1/PMS2	TST170-DNA, TST170-RNA	87	17	0.1954	54	60	MLH1 promoter hypermethylation	yes
1554/22	endometrial cancer	90	MSI-H	4/6	loss of MSH2/MSH6	TSO500-DNA	78	19	0.2436	33	36	MSH6:c.531_547del p.(Gln177Hisfs*3); MSH6:c.3361G>T p.(Glu1121*)	no
1555/22	endometrial cancer	100	MSI-H	4/6	loss of MSH2/MSH6	TSO500-DNA	118	28	0.2373	28	38	MSH6:c.3261dup p.(Phe1088Leufs*5)	no
1834/22	endometrial cancer	80	MSI-H	5/6	loss of MSH2/MSH6	TST170-DNA	88	5	0.0568	32	32	MSH6:c.2802_2815del p.(Asp934Glufs*5); MSH6:c.3261dup p.(Phe1088Leufs*5)	no
2644/20	prostate cancer	70	MSI-H	6/6	loss of MSH2/MSH6	TST170-DNA	92	16	0.1739	36	NA	MSH2: whole gene deletion c.(?_-1)_(*1_?)del p.?; MSH6: whole gene deletion c.(?_-1)_(*1_?)del p.?	no
1145/21	prostate cancer	>60	MSI-H	4/6	/	TST170-DNA, TST170-RNA	92	13	0.1413	34	34	MSH2: whole gene deletion c.(?_-1)_(*1_?)del p.?; MSH6: whole gene deletion c.(?_-1)_(*1_?)del p.?	no
1165/21	prostate cancer	70	MSI-H	6/6	/	TST170-DNA	92	8	0.087	36	48	MLH1 promoter hypermethylation	yes
1423/22	prostate cancer	80	MSI-H	5/6	/	TST170-DNA	92	9	0.0978	14	16	MSH2: whole gene deletion c.(?_-1)_(*1_?)del p.?; MSH6: whole gene deletion c.(?_-1)_(*1_?)del p.?	no
1528/22	prostate cancer	80	MSI-H	6/6	/	TSO500-DNA	120	34	0.283333	75	95	MSH2:c.2131C>T p.(Arg711*)	no

## Sheet: MSI-S with MMR alterations
Patient no.	Diagnosis	% of tumor cells	MSI-PCR result	no. of changed genetic markers	IHC result MMR status	MSI - NGS: Usable MSI Sites	Total MSI Sites Unstable	MSI score (Percent Unstable MSI Sites)	TMB NS	TMB NS+S	MMR gene alteration in tumor sample
1890/20	colorectal cancer	100	MSI-S	0/6	/	87	5	0.0575	4	NA	PMS2:c.825A>G p.(Gln275=)
2303/20	colorectal cancer	60	MSI-S	0/6	intact MMR	97	3	0.0309	337	NA	POLE:c.857C>G p.(Pro286Arg); MSH2:c.1738G>T p.(Glu580*)
4980/21	colorectal cancer	90	MSI-S	0/6	intact MMR	81	3	0.037	10	10	MSH6:c.1806_1809del p.(Glu604Leufs*5)
195/22	prostate cancer	20	MSI-S	0/6	/	92	0	0	2	2	MSH6:c.3261del p.(Phe1088Serfs*2)
456/22	colorectal cancer	85	MSI-S	0/6	intact MMR	92	1	0.0109	12	14	PMS2:c.1119_1122del p.(Gln374Serfs*10)
1342/22	colorectal cancer	30	MSI-S	0/6	/	90	4	0.0444	12	12	MSH2: whole gene deletion c.(?_-1)_(*1_?)del p.?; MSH6: whole gene deletion c.(?_-1)_(*1_?)del p.?
2341/22	biliary tract cancer	50	MSI-L	2/6	/	92	1	0.0109	18	18	MLH1:c.791-1G>C p.?
3156/22	prostate cancer	100	MSI-S	0/6	/	92	3	0.0326	22	26	MSH6:c.2062_2063del p.(Val688Leufs*9)
1264/21	colorectal cancer	80	MSI-S	0/6	intact MMR	92	2	0.0217	204	243	POLE:c.857C>G p.(Pro286Arg)
